# Supplementary material for: Techno-economic modelling of hybrid energy system to overcome the load shedding problem: A case study of Pakistan
Source: PLoS One. 2022 Apr 26;17(4):e0266660. doi: 10.1371/journal.pone.0266660 (PMC9041839; doi:10.1371/journal.pone.0266660)
Supplement: S1 Data — (XLSX) [file pone.0266660.s001.xlsx]

## Sheet: Sheet1
Year	Month	Day	Hour	Minute	Tamb	Albedo	Azimuth	Cloudopacity	DewPoint	DHI	DNI	EBH	GHI	GtiFixedTilt	GtiTracking	Pw	Pressure	SnowDepth	WindDir	WindVel
2019	11	7	1	0	3.8	0.23	-72	0	-8.8	0	0	0	0	0	0	0.44	809.7	0	284	2
2019	11	7	2	0	3.5	0.23	-83	0	-8.4	0	0	0	0	0	0	0.47	809.3	0	283	1.9
2019	11	7	3	0	3.2	0.23	-91	0	-7.8	0	0	0	0	0	0	0.44	809.3	0	298	1.7
2019	11	7	4	0	2.9	0.23	-98	0	-6.9	0	0	0	0	0	0	0.4	809.5	0	306	1.7
2019	11	7	5	0	2.7	0.23	-106	0	-6	1	6	1	1	3	0	0.36	809.9	0	296	1.6
2019	11	7	6	0	3.2	0.23	-113	0	-5.3	30	465	73	103	187	140	0.33	810.5	0	299	1.8
2019	11	7	7	0	4.4	0.23	-122	0	-4.9	47	806	263	310	463	663	0.31	811	0	305	1.9
2019	11	7	8	0	5.7	0.23	-133	0	-5.1	52	923	449	501	694	776	0.3	811.4	0	304	2.1
2019	11	7	9	0	7.1	0.23	-148	0	-6.2	53	978	593	646	867	757	0.29	811.5	0	305	2.3
2019	11	7	10	0	8.4	0.23	-165	0	-7.8	51	1008	681	732	970	736	0.28	811.4	0	308	2.7
2019	11	7	11	0	9.5	0.23	175	0	-9.4	50	1015	700	751	993	731	0.26	811.2	0	309	3
2019	11	7	12	0	10.2	0.23	156	7.1	-10.8	147	773	505	652	827	673	0.26	810.9	0	313	3.2
2019	11	7	13	0	10.6	0.23	140	13.3	-11.7	211	531	292	503	617	610	0.26	810.4	0	317	3.2
2019	11	7	14	0	10.7	0.23	128	0.8	-12.1	66	831	342	408	571	745	0.26	810.1	0	318	2.9
2019	11	7	15	0	10.5	0.23	118	1.2	-12	53	640	150	203	320	391	0.26	810.4	0	310	2.8
2019	11	7	16	0	9.8	0.23	109	0	-11.2	13	154	16	29	60	16	0.26	811.1	0	300	2.5
2019	11	7	17	0	9	0.23	102	0	-10.3	0	0	0	0	0	0	0.26	811.9	0	290	2
2019	11	7	18	0	8.2	0.23	95	0	-9.9	0	0	0	0	0	0	0.25	812.5	0	286	1.6
2019	11	7	19	0	7.5	0.23	88	0	-9.6	0	0	0	0	0	0	0.24	812.8	0	290	1.2
2019	11	7	20	0	6.8	0.23	79	0	-9.5	0	0	0	0	0	0	0.22	812.5	0	289	0.8
2019	11	7	21	0	6.1	0.23	65	0	-9.3	0	0	0	0	0	0	0.22	812.2	0	282	0.7
2019	11	7	22	0	5.5	0.23	37	0	-9.2	0	0	0	0	0	0	0.21	812.3	0	278	0.6
2019	11	7	23	0	5.1	0.23	-13	0	-9.4	0	0	0	0	0	0	0.21	812.5	0	280	0.6
2019	11	7	24	0	3.8	0.23	-72	0	-8.8	0	0	0	0	0	0	0.44	809.7	0	284	2
