# Supplementary material for: Techno-economic modelling of hybrid energy system to overcome the load shedding problem: A case study of Pakistan
Source: PLoS One. 2022 Apr 26;17(4):e0266660. doi: 10.1371/journal.pone.0266660 (PMC9041839; doi:10.1371/journal.pone.0266660)
Supplement: S2 Data — (XLSX) [file pone.0266660.s002.xlsx]

## Sheet: Sheet1
Year	Month	Day	Hour	Minute	Tamb	Albedo	Azimuth	Cloud opacity	DewPoint	DHI	DNI	EBH	GHI	GtiFixedTilt	GtiTracking	Pw	Pressure	SnowDepth	WindDir	WindVel	Zenith
2020	6	14	0	0	18.3	0.24	-16	0	-13.7	0	0	0	0	0	0	0.35	808	0	124	1.2	125
2020	6	14	1	0	17.7	0.24	-31	0	-13.7	0	0	0	0	0	0	0.35	807.7	0	122	1.1	119
2020	6	14	2	0	17	0.24	-44	0	-13.8	0	0	0	0	0	0	0.36	807.4	0	115	0.9	111
2020	6	14	3	0	16.4	0.24	-54	0	-15	0	0	0	0	0	0	0.37	807.6	0	109	0.8	102
2020	6	14	4	0	16.4	0.24	-62	8.6	-16	8	0	0	8	7	8	0.37	808.5	0	111	0.9	91
2020	6	14	5	0	19.2	0.24	-69	20	-15.2	85	171	43	128	87	217	0.38	809.3	0	113	1	79
2020	6	14	6	0	23.5	0.24	-76	0.6	-16	84	720	291	375	240	784	0.39	810.1	0	118	0.9	66
2020	6	14	7	0	26	0.24	-82	0	-17.6	95	855	505	600	462	919	0.4	810.5	0	149	0.6	54
2020	6	14	8	0	27.3	0.24	-89	0	-17.1	103	920	694	798	669	980	0.41	810.5	0	193	0.8	41
2020	6	14	9	0	28.4	0.24	-97	0	-16	108	956	842	950	834	1008	0.43	810.4	0	215	1.1	28
2020	6	14	10	0	29.3	0.24	-115	0	-15.1	109	975	938	1047	940	1020	0.45	810.3	0	249	1.1	16
2020	6	14	11	0	30.3	0.24	-178	0	-14.4	110	979	969	1080	976	1022	0.47	810	0	286	1.7	8
2020	6	14	12	0	31.2	0.24	116	0	-14	110	972	938	1048	941	1018	0.49	809.7	0	307	2.9	15
2020	6	14	13	0	31.9	0.24	98	0	-13.9	105	956	848	954	839	1008	0.48	809.2	0	314	4	27
2020	6	14	14	0	32.2	0.24	89	0	-14.2	100	924	705	804	678	981	0.47	808.7	0	312	5	40
2020	6	14	15	0	32	0.24	82	0	-14.3	92	864	519	611	473	925	0.46	808.4	0	310	7	53
2020	6	14	16	0	31.3	0.24	76	0	-14.2	79	749	309	388	250	807	0.46	808.4	0	310	7.5	66
2020	6	14	17	0	30.3	0.24	70	0.2	-13.6	54	498	109	163	63	342	0.48	808.7	0	312	5.8	78
2020	6	14	18	0	28.2	0.24	63	51.9	-12.7	8	38	4	11	6	6	0.5	809.2	0	325	4.9	90
2020	6	14	19	0	25.4	0.24	54	0.5	-11.6	0	0	0	0	0	0	0.55	809.5	0	335	3.1	101
2020	6	14	20	0	23.5	0.24	44	0	-10.5	0	0	0	0	0	0	0.63	809.4	0	319	1	111
2020	6	14	21	0	22.7	0.24	32	0	-10.3	0	0	0	0	0	0	0.63	809.4	0	245	0.7	119
2020	6	14	22	0	22	0.24	17	0	-10.4	0	0	0	0	0	0	0.62	809.5	0	209	0.9	124
2020	6	14	23	0	21.2	0.24	0	0	-10.4	0	0	0	0	0	0	0.65	809.4	0	186	0.7	126
2020	6	14	24	0	18.3	0.24	-16	0	-13.7	0	0	0	0	0	0	0.35	808	0	124	1.2	125
